# Supplementary material for: Association Study Reveals Novel Genes Related to Yield and Quality of Fruit in Cape Gooseberry (Physalis peruviana L.)
Source: Front Plant Sci. 2018 Mar 20;9:362. doi: 10.3389/fpls.2018.00362 (PMC5869928; doi:10.3389/fpls.2018.00362)
Supplement: Supplementary file 1 [file Table1.XLSX]

## Sheet: Hoja1
Table S1. Description of 100 cape gooseberry accessions used in this study
CODE	GENOTYPE	ORIGIN		STATE OF CULTIVATION
		COUNTRY	DEPARTMENT
1	09U010_1	SD	SD	Unknown
2	09U012_5	Colombia	Norte de Santander	Wild
3	09U026_1	Colombia	Cundinamarca	Wild
4	09U030_1	Colombia	Cundinamarca	Wild
5	09U031_4	Colombia	Cundinamarca	Wild
6	09U033_1	Colombia	Cundinamarca	Wild
7	09U039-1	Colombia	Boyacá	Wild
8	09U043_1	Colombia	Boyacá	Wild
9	09U045_2	Colombia	Boyacá	Wild
10	09U047_1	Colombia	Boyacá	Wild
11	09U086_3	Ecuador	Ambato	Unknown
12	09U089_3	Colombia	Antioquia	Unknown
13	09U090_4	SD	SD	Unknown
14	09U093_5	Colombia	Antioquia	Unknown
15	09U095_2	Colombia	Nariño	Unknown
16	09U098_4	Colombia	Antioquia	Unknown
17	09U107_1	Colombia	Antioquia	Unknown
18	09U112_3	Colombia	Antioquia	Unknown
19	09U118_1	Colombia	Cundinamarca	Unknown
20	09U120_3	Colombia	Antioquia	Unknown
21	09U121_2	Colombia	Antioquia	Unknown
22	09U126_1	Colombia	Antioquia	Unknown
23	09U127_1	Colombia	Antioquia	Unknown
24	09U128_4	Colombia	Antioquia	Unknown
25	09U130_2	Colombia	Boyacá	Unknown
26	09U131_3	Colombia	Antioquia	Unknown
27	09U134_3	Nepal	Provincia de Bagmati	Unknown
28	09U136_3	Dinamarca	Copenhagen Botanical Garden	Unknown
29	09U138_2	Francia	Berjerac	Unknown
30	09U140_5	Sur Africa	SD	Unknown
31	09U158_1	Colombia	Antioquia	Unknown
32	09U160_1	Colombia	Antioquia	Unknown
33	09U161_3	Colombia	Antioquia	Unknown
34	09U166_3	Colombia	Boyacá	Unknown
35	09U169_2	Colombia	Nariño	Unknown
36	09U170_1	Colombia	Nariño	Unknown
37	09U181_1	Colombia	Cundinamarca	Unknown
38	09U186_1	Colombia	Nariño	Unknown
39	09U187_4	Colombia	Nariño	Unknown
40	09U189_3	Colombia	Valle	Unknown
41	09U192_5	Colombia	Valle	Unknown
42	09U193_1	Colombia	Valle	Unknown
43	09U200_4	Colombia	Nariño	Unknown
44	09U210_2	Colombia	Nariño	Ecotype Kenia
45	09U216_1	Colombia	Universidad Nariño	Ecotype Colombia
46	09U216_4	Colombia	Universidad Nariño	Ecotype Colombia
47	09U218_3	Colombia	Cundinamarca	Landrace
48	09U219_3	Colombia	Cundinamarca	Landrace
49	09U236_3	Colombia	Boyacá	Landrace
50	09U248_5	Colombia	Boyacá	Landrace
51	09U260_4	Colombia	Cundinamarca	Landrace
52	09U261_2	Colombia	Cundinamarca	Landrace
53	09U265_4	Colombia	Cundinamarca	Landrace
54	09U267_4	Colombia	Cundinamarca	Landrace
55	09U274_1	Colombia	Novacampo	Landrace
56	09U274_3	Colombia	Novacampo	Landrace
57	09U275_3	Colombia	Cundinamarca	Landrace
58	09U277_5	Colombia	Nariño	Wild
59	09U278_3	Colombia	Nariño	Wild
60	09U279_2	Colombia	Nariño	Wild
61	09U280_3	Colombia	Nariño	Wild
62	09U282_3	Colombia	Nariño	Wild
63	09U283_2	Colombia	Caldas	Wild
64	09U288_7	Sur Africa	Transvaal	Unknown
65	09U292_2	Colombia	Boyacá	Landrace
66	09U292_3	Colombia	Boyacá	Landrace
67	09U292_6	Colombia	Cundinamarca	Anther culture
68	09U293_2	Colombia	Boyacá	Landrace
69	09U293_6	Colombia	Cundinamarca	Anther culture
70	09U294_1	Colombia	Cundinamarca	Anther culture
71	09U294_6	Colombia	Cundinamarca	Anther culture
72	09U294_7	Colombia	Cundinamarca	Anther culture
73	09U295_1	Colombia	Boyacá	Landrace
74	09U295_4	Colombia	Cundinamarca	Anther culture
75	09U296_1	Colombia	Boyacá	Landrace
76	12U334_1	Colombia	Cundinamarca	Anther culture
77	12U340_1	Colombia	Cundinamarca	Anther culture
78	12U342_1	Colombia	Cundinamarca	Anther culture
79	12U344_1	Colombia	Cundinamarca	Anther culture
80	12U347_1	Colombia	Cundinamarca	Anther culture
81	12U350_1	Colombia	Cundinamarca	Anther culture
82	12U355_1	Colombia	Cundinamarca	Anther culture
83	12U362_1	Colombia	Cundinamarca	Anther culture
84	12U366_1	Colombia	Cundinamarca	Anther culture
85	12U367_1	Colombia	Cundinamarca	Anther culture
86	12U374_1	Colombia	Cundinamarca	Anther culture
87	12U381_6	Colombia	Boyacá	Unknown
88	12U398_1	Colombia	Cundinamarca	Anther culture
89	14U420_1	Colombia	Cundinamarca	Anther culture
90	14U422_1	Colombia	Cundinamarca	Anther culture
91	14U423_1	Colombia	Cundinamarca	Anther culture
92	14U424_2	Colombia	Nariño	Ecotype Colombia
93	14U425_1	Colombia	Cundinamarca	Anther culture
94	14U426_1	Colombia	Nariño	Ecotype Kenia
95	14U426_2	Colombia	Nariño	Ecotype Kenia
96	14U447_1	Colombia	Cundinamarca	Anther culture
97	14U448_1	Colombia	Cundinamarca	Anther culture
98	14U449_1	Colombia	Cundinamarca	Anther culture
99	14U450_1	Colombia	Cundinamarca	Anther culture
100	14U451_1	Colombia	Cundinamarca	Anther culture
