# Supplementary material for: Association Study Reveals Novel Genes Related to Yield and Quality of Fruit in Cape Gooseberry (Physalis peruviana L.)
Source: Front Plant Sci. 2018 Mar 20;9:362. doi: 10.3389/fpls.2018.00362 (PMC5869928; doi:10.3389/fpls.2018.00362)
Supplement: Supplementary file 2 [file Table2.XLSX]

## Sheet: Hoja1
Table S2. Phenotypic values of the 18 yield, fruit size and fruit quality traits analyzed for each genotype. Mean and standard error are reported.
CODE	GENOTYPE	FWP	NF	FWI		FWII		FP		FA		WMH		MW		HMW		MH		CR		FIR		SST
		g/plant	#/plant	g/fruit	SE	g/fruit	SE	cm	SE	cm2	SE	cm	SE	cm	SE	cm	SE	cm	SE	%/plant	SE	lb-f	SE	°Brix	SE
1	09U010_1	846.1	246.6	2.9	0.7	2.6	0.5	6.9	1.0	2.3	0.4	1.7	0.1	1.8	0.2	1.6	0.1	1.7	0.1	3.3	10.3	1.2	0.2	14.9	0.9
2	09U012_5	1465.6	380.9	4.0	0.3	3.5	0.3	6.8	0.3	3.1	0.1	2.0	0.1	2.0	0.0	2.0	0.1	2.0	0.1	6.2	9.2	1.7	0.3	14.0	1.3
3	09U026_1	4982.9	1112.4	4.6	0.6	3.8	0.6	6.6	0.2	3.0	0.2	2.0	0.1	2.0	0.0	1.9	0.0	1.9	0.0	0.0	0.0	1.5	0.2	14.8	0.9
4	09U030_1	3096.8	697.8	4.4	0.5	3.7	0.5	6.1	0.4	2.7	0.4	1.8	0.1	1.8	0.1	1.9	0.1	1.9	0.1	4.9	9.7	1.8	0.3	14.6	1.0
5	09U031_4	4153.5	688.4	6.2	0.8	5.1	0.7	7.2	0.3	3.5	0.3	2.1	0.1	2.1	0.1	2.1	0.1	2.1	0.1	4.8	5.8	1.7	0.3	15.9	0.9
6	09U033_1	8304.5	1471.8	5.8	0.5	4.8	0.4	6.7	0.3	3.2	0.3	2.0	0.1	2.0	0.1	1.9	0.1	2.0	0.1	0.9	2.2	1.8	0.4	14.1	1.0
7	09U039-1	5600.6	1093.3	5.2	0.9	4.2	0.7	6.5	0.6	2.8	0.4	1.8	0.2	1.9	0.2	1.9	0.2	1.9	0.2	0.5	1.1	1.5	0.3	15.2	1.0
8	09U043_1	5365.4	1096.2	5.0	0.4	4.3	0.4	6.6	0.2	3.1	0.2	2.0	0.1	2.1	0.1	1.9	0.1	1.9	0.1	0.4	0.9	1.5	0.2	15.5	0.9
9	09U045_2	4398.7	785.9	5.7	0.7	4.9	0.7	7.1	0.6	3.6	0.6	2.1	0.2	2.1	0.2	2.1	0.1	2.1	0.1	12.7	17.5	1.7	0.3	14.0	0.9
10	09U047_1	6609.9	1110.0	6.0	0.7	5.1	0.5	6.9	0.8	3.4	0.7	2.1	0.2	2.1	0.3	1.9	0.2	1.9	0.2	2.5	3.6	1.8	0.3	14.4	0.7
11	09U086_3	2104.1	335.4	6.2	0.5	5.3	0.4	7.4	0.3	3.8	0.4	2.2	0.1	2.3	0.1	2.1	0.1	2.1	0.1	0.3	1.1	1.6	0.2	14.0	0.7
12	09U089_3	5410.9	840.4	6.9	1.2	5.8	1.0	7.3	0.7	3.5	0.6	2.2	0.2	2.2	0.2	2.0	0.2	2.0	0.2	2.8	4.3	1.9	0.3	15.5	1.8
13	09U090_4	4346.2	742.8	5.9	0.7	4.8	0.7	7.0	0.8	3.3	0.7	2.1	0.3	2.1	0.3	1.9	0.2	2.0	0.2	0.5	1.6	1.7	0.2	14.1	0.8
14	09U093_5	3835.4	744.1	5.3	0.6	4.4	0.6	6.8	0.4	3.1	0.3	2.1	0.2	2.1	0.2	1.9	0.1	1.9	0.1	1.6	3.3	1.9	0.3	14.4	0.7
15	09U095_2	4512.8	800.7	5.7	0.8	4.8	0.7	6.5	0.4	3.0	0.3	1.9	0.1	1.9	0.1	2.0	0.1	2.0	0.1	0.9	1.9	1.7	0.2	14.7	0.8
16	09U098_4	3298.8	677.7	4.9	0.5	4.0	0.5	6.7	0.5	3.1	0.4	2.0	0.2	2.0	0.2	1.9	0.1	1.9	0.1	0.7	1.4	2.0	0.3	14.9	0.8
17	09U107_1	5450.8	1101.8	5.2	0.7	4.3	0.7	6.8	0.3	3.3	0.3	2.1	0.1	2.1	0.1	1.9	0.1	2.0	0.1	0.9	1.4	2.2	0.3	14.4	1.2
18	09U112_3	1997.3	456.7	4.4	0.4	3.7	0.4	7.7	0.7	3.0	0.2	1.9	0.1	2.0	0.1	2.0	0.1	2.0	0.1	3.4	5.2	2.0	0.3	15.0	0.9
19	09U118_1	4306.5	665.5	7.0	0.8	5.8	0.5	7.5	0.2	3.9	0.2	2.3	0.1	2.3	0.1	2.0	0.1	2.1	0.1	8.1	10.0	1.7	0.3	15.5	0.9
20	09U120_3	4486.4	714.9	6.4	1.0	5.2	0.9	7.1	0.9	3.5	0.7	2.1	0.3	2.2	0.3	2.0	0.2	2.0	0.2	1.7	3.0	1.8	0.4	15.6	0.9
21	09U121_2	5479.6	815.9	6.8	0.5	5.5	0.5	7.1	0.4	3.5	0.3	2.1	0.1	2.2	0.1	2.0	0.1	2.0	0.1	3.0	3.6	1.6	0.2	15.4	0.7
22	09U126_1	5338.9	836.0	6.3	0.6	5.2	0.8	7.3	0.4	3.8	0.3	2.2	0.1	2.2	0.1	2.1	0.1	2.1	0.1	4.1	6.3	1.8	0.3	15.3	0.8
23	09U127_1	3437.9	559.4	6.4	1.1	5.2	0.8	6.9	0.4	3.2	0.4	2.1	0.1	2.1	0.1	1.9	0.1	2.0	0.1	1.3	3.0	1.9	0.3	15.6	0.7
24	09U128_4	2059.1	372.8	5.6	0.5	4.4	0.5	6.6	0.4	3.0	0.4	2.0	0.1	2.0	0.1	1.9	0.1	1.9	0.1	1.8	3.6	1.6	0.2	14.1	1.0
25	09U130_2	3627.8	718.3	5.1	0.6	4.1	0.5	6.4	0.4	2.8	0.3	1.9	0.1	1.9	0.2	1.8	0.1	1.9	0.1	1.7	3.9	1.7	0.3	16.5	0.9
26	09U131_3	2889.6	833.6	3.6	0.5	3.1	0.4	5.9	0.5	2.5	0.4	1.8	0.2	1.8	0.2	1.7	0.1	1.7	0.1	0.2	0.7	2.2	0.3	13.7	0.9
27	09U134_3	3588.0	318.2	10.7	1.3	9.2	1.2	8.9	0.6	5.2	0.4	2.8	0.1	2.8	0.2	2.2	0.2	2.3	0.1	12.2	13.2	1.6	0.3	13.7	0.7
28	09U136_3	1984.6	301.2	6.6	0.5	5.4	0.5	7.3	0.4	3.8	0.4	2.3	0.1	2.3	0.1	2.0	0.1	2.0	0.1	1.5	2.7	1.5	0.2	14.2	0.5
29	09U138_2	3361.3	456.2	7.3	0.9	6.0	0.8	7.6	0.5	4.1	0.5	2.4	0.2	2.4	0.2	2.1	0.1	2.1	0.1	0.4	0.9	1.5	0.2	14.4	0.7
30	09U140_5	6166.6	1200.4	5.1	0.5	4.2	0.5	7.4	0.3	3.8	0.3	2.2	0.1	2.3	0.1	2.1	0.1	2.1	0.1	1.3	2.7	1.6	0.2	14.2	0.9
31	09U158_1	5500.7	884.9	6.3	0.7	5.3	0.5	7.6	0.4	3.9	0.4	2.3	0.1	2.3	0.1	2.1	0.1	2.1	0.1	1.5	2.8	2.0	0.3	15.5	0.8
32	09U160_1	5673.7	978.4	5.9	0.8	5.0	0.6	7.3	0.2	3.7	0.2	2.2	0.1	2.2	0.0	2.1	0.1	2.1	0.1	0.5	1.0	1.8	0.3	14.7	1.1
33	09U161_3	3858.2	745.6	5.4	0.7	4.4	0.5	6.3	0.4	2.8	0.3	1.9	0.1	1.9	0.1	1.8	0.1	1.8	0.1	1.5	2.8	1.6	0.3	15.3	0.9
34	09U166_3	5038.0	735.8	7.1	1.0	5.9	0.8	6.9	0.4	3.3	0.4	2.1	0.1	2.1	0.1	1.9	0.1	2.0	0.1	0.8	2.4	1.8	0.3	15.1	1.2
35	09U169_2	7185.4	1255.0	5.9	0.8	4.9	0.7	6.9	0.4	3.3	0.3	2.0	0.1	2.1	0.1	2.0	0.1	2.0	0.1	0.4	1.1	2.1	0.3	15.3	0.9
36	09U170_1	5223.9	780.2	6.9	1.0	5.7	0.9	7.9	0.5	4.2	0.3	2.3	0.1	2.3	0.1	2.2	0.1	2.3	0.1	10.5	8.7	2.0	0.3	15.0	0.9
37	09U181_1	7120.6	1187.9	6.2	0.9	5.2	0.7	7.1	0.8	3.4	0.6	2.1	0.2	2.2	0.2	2.0	0.2	2.1	0.2	3.3	5.0	1.8	0.3	15.3	2.3
38	09U186_1	2027.7	349.2	5.7	0.6	5.0	0.6	7.5	0.5	4.0	0.5	2.3	0.1	2.3	0.1	2.2	0.1	2.2	0.1	14.2	11.0	1.9	0.3	13.5	0.7
39	09U187_4	3781.8	599.0	6.4	0.8	5.3	0.6	7.0	0.3	3.4	0.3	2.1	0.1	2.1	0.1	2.0	0.1	2.0	0.1	0.1	0.3	1.5	0.3	15.1	0.8
40	09U189_3	3619.7	564.0	6.4	1.0	5.3	1.1	6.8	0.4	3.2	0.3	2.0	0.1	2.1	0.1	1.9	0.1	2.0	0.1	3.3	4.7	1.7	0.2	14.4	1.0
41	09U192_5	847.9	223.4	3.6	0.6	3.1	0.5	6.0	0.7	2.5	0.5	1.8	0.2	1.8	0.2	1.7	0.1	1.7	0.2	1.3	2.4	2.0	0.3	13.5	0.8
42	09U193_1	7184.7	974.9	7.6	1.1	6.3	0.8	6.7	0.5	3.2	0.5	2.1	0.2	2.1	0.2	1.9	0.1	1.9	0.1	3.2	3.6	1.5	0.2	13.1	0.9
43	09U200_4	3930.3	614.8	6.4	0.8	5.0	0.7	7.2	0.4	3.6	0.4	2.1	0.2	2.2	0.2	2.0	0.1	2.1	0.1	2.3	3.2	1.8	0.3	14.7	0.9
44	09U210_2	2084.6	285.0	7.4	0.8	6.4	0.8	8.0	0.4	4.4	0.4	2.4	0.2	2.4	0.1	2.2	0.1	2.3	0.1	3.0	4.2	1.7	0.3	14.0	0.8
45	09U216_1	3729.7	571.8	6.3	0.7	5.2	0.8	7.5	0.3	3.9	0.3	2.3	0.1	2.3	0.1	2.1	0.1	2.1	0.1	4.6	6.9	1.8	0.3	15.1	1.3
46	09U216_4	3892.0	640.6	6.1	0.7	5.1	0.7	6.8	0.4	3.2	0.5	2.0	0.2	2.0	0.2	1.9	0.1	2.0	0.1	10.2	18.1	2.0	0.3	14.7	0.8
47	09U218_3	3407.1	663.5	5.4	1.1	4.3	0.8	6.8	0.7	3.2	0.6	2.0	0.2	2.1	0.2	1.9	0.2	1.9	0.2	3.6	6.3	1.7	0.3	15.3	0.9
48	09U219_3	3479.1	526.4	6.7	0.7	5.3	0.6	7.3	0.7	3.5	0.5	2.1	0.2	2.1	0.2	2.0	0.1	2.1	0.1	1.6	3.5	1.7	0.3	15.2	1.0
49	09U236_3	5123.0	897.1	5.8	0.7	4.7	0.5	6.9	0.3	3.3	0.3	2.1	0.1	2.2	0.1	1.8	0.1	1.9	0.1	2.2	4.3	1.8	0.3	14.7	1.2
50	09U248_5	2263.4	375.4	6.0	0.7	4.9	0.6	7.4	0.5	3.8	0.5	2.2	0.1	2.3	0.2	2.1	0.2	2.1	0.2	15.2	12.3	1.5	0.3	13.7	0.9
51	09U260_4	6524.7	995.6	6.8	0.9	5.4	0.8	7.3	0.5	3.8	0.5	2.3	0.2	2.3	0.2	2.1	0.1	2.1	0.1	1.3	2.7	1.7	0.3	15.4	1.0
52	09U261_2	4545.6	723.2	6.7	1.2	5.5	1.1	7.1	0.7	3.4	0.7	2.1	0.2	2.1	0.3	2.0	0.1	2.0	0.1	1.2	2.6	1.8	0.3	15.1	0.8
53	09U265_4	7487.3	1152.5	6.7	0.7	5.5	0.6	7.1	0.3	3.5	0.3	2.2	0.1	2.2	0.1	2.0	0.1	2.0	0.1	1.1	2.1	1.8	0.4	15.1	0.8
54	09U267_4	4005.8	604.2	6.7	0.7	5.5	0.7	7.8	0.3	4.3	0.3	2.4	0.1	2.4	0.1	2.2	0.1	2.3	0.1	2.9	4.1	1.6	0.3	15.2	1.1
55	09U274_1	2065.4	347.8	6.2	1.0	5.1	0.9	6.7	0.4	3.2	0.3	2.0	0.1	2.0	0.1	1.9	0.1	1.9	0.1	5.5	10.0	1.7	0.3	14.0	0.8
56	09U274_3	5432.4	834.8	6.9	0.7	5.6	0.6	7.2	0.6	3.5	0.6	2.1	0.2	2.2	0.2	2.0	0.1	2.1	0.1	4.2	6.5	1.7	0.2	14.5	1.0
57	09U275_3	4942.7	671.6	7.5	1.1	6.1	1.0	7.6	0.7	4.0	0.7	2.3	0.2	2.3	0.2	2.1	0.2	2.1	0.2	1.5	2.6	1.9	0.3	15.0	0.9
58	09U277_5	7565.5	1460.4	5.4	0.7	4.4	0.6	6.3	0.4	2.8	0.3	1.9	0.2	1.9	0.2	1.8	0.1	1.8	0.1	0.7	1.4	1.6	0.3	15.2	0.8
59	09U278_3	3425.3	517.7	6.7	0.7	5.8	0.6	7.2	0.5	3.6	0.4	2.2	0.1	2.2	0.1	2.0	0.1	2.1	0.1	2.3	4.0	1.6	0.3	14.1	0.8
60	09U279_2	4473.7	681.9	6.7	0.7	5.7	0.6	7.6	0.6	3.9	0.5	2.2	0.1	2.2	0.1	2.2	0.1	2.2	0.2	1.9	3.7	1.6	0.2	14.9	0.7
61	09U280_3	4691.6	878.4	5.4	0.7	4.5	0.7	6.8	0.6	3.2	0.5	2.1	0.2	2.1	0.2	1.9	0.1	1.9	0.1	0.2	0.8	1.8	0.3	15.2	0.8
62	09U282_3	2551.4	348.2	7.5	1.0	6.4	0.8	8.0	0.4	4.4	0.3	2.4	0.1	2.5	0.1	2.2	0.1	2.2	0.1	2.0	4.4	1.4	0.3	13.5	1.5
63	09U283_2	4743.7	820.2	6.0	0.8	4.9	0.6	7.0	0.6	3.4	0.5	2.1	0.2	2.1	0.2	2.0	0.1	2.0	0.1	2.0	3.0	1.8	0.3	14.8	1.2
64	09U288_7	3472.5	524.5	6.6	0.8	5.3	0.7	6.8	0.3	3.3	0.3	2.1	0.1	2.1	0.1	2.0	0.1	2.0	0.1	1.5	2.7	1.8	0.3	15.4	0.7
65	09U292_2	5065.7	760.6	6.8	0.6	5.4	0.6	7.3	0.4	3.7	0.3	2.2	0.1	2.2	0.1	2.0	0.1	2.1	0.1	5.1	7.2	1.7	0.3	15.3	0.6
66	09U292_3	4813.8	706.6	7.0	0.7	5.6	0.6	6.9	0.6	3.4	0.5	2.1	0.2	2.1	0.2	2.0	0.2	2.0	0.2	1.7	4.3	1.8	0.3	15.2	0.8
67	09U292_6	1424.8	341.0	4.1	0.4	3.3	0.4	6.0	0.7	2.6	0.6	1.8	0.2	1.8	0.2	1.7	0.2	1.7	0.2	6.9	9.4	1.4	0.3	15.5	0.9
68	09U293_2	4281.9	713.6	6.3	1.1	5.1	1.0	7.1	0.4	3.5	0.3	2.1	0.2	2.2	0.2	2.0	0.1	2.1	0.1	0.8	1.4	1.7	0.3	15.3	0.8
69	09U293_6	2621.6	427.6	6.3	0.8	5.0	0.7	6.9	0.7	3.4	0.7	2.1	0.3	2.1	0.3	1.9	0.1	2.0	0.1	2.9	3.7	1.6	0.3	15.7	0.9
70	09U294_1	5831.6	907.4	6.7	0.7	5.5	0.7	7.2	0.3	3.6	0.4	2.2	0.1	2.2	0.1	2.0	0.1	2.0	0.1	4.8	6.3	1.8	0.4	15.3	1.0
71	09U294_6	728.5	1259.8	0.6	0.1	0.4	0.1	3.4	0.2	0.7	0.1	1.0	0.1	1.0	0.1	0.8	0.1	0.9	0.1	23.5	26.6	1.2	0.4	14.3	1.2
72	09U294_7	2925.6	408.0	6.7	1.1	5.7	1.1	7.3	0.5	3.7	0.5	2.3	0.2	2.3	0.2	2.0	0.1	2.0	0.1	1.7	3.2	1.7	0.3	15.2	0.9
73	09U295_1	3781.3	607.9	6.3	0.5	5.1	0.5	6.9	0.3	3.3	0.3	2.0	0.1	2.1	0.1	2.0	0.1	2.0	0.1	5.5	6.1	1.7	0.3	15.0	1.0
74	09U295_4	814.9	841.8	1.1	0.3	0.8	0.2	4.2	0.5	1.1	0.3	1.2	0.2	1.2	0.2	1.0	0.2	1.1	0.2	37.6	22.0	0.9	0.2	13.5	1.28
75	09U296_1	2771.7	500.9	5.8	0.8	4.7	0.6	6.7	0.4	3.1	0.3	2.0	0.1	2.1	0.1	1.9	0.1	1.9	0.1	1.4	2.5	1.6	0.3	15.7	1.1
76	12U334_1	4452.2	574.1	7.6	0.8	6.2	0.8	7.8	0.6	4.2	0.6	2.4	0.2	2.4	0.2	2.2	0.1	2.2	0.2	8.3	9.9	1.9	0.3	14.9	0.7
77	12U340_1	3586.9	546.6	6.9	1.1	5.8	0.9	7.1	0.7	3.5	0.6	2.2	0.2	2.2	0.2	2.0	0.3	2.0	0.2	1.7	4.5	1.7	0.3	14.5	1.3
78	12U342_1	3117.5	492.9	6.5	0.8	5.5	0.7	7.3	0.5	3.9	0.5	2.3	0.2	2.3	0.2	2.0	0.1	2.1	0.1	1.6	3.3	1.6	0.2	15.2	2.6
79	12U344_1	3637.6	515.0	7.2	0.8	6.1	0.7	7.7	0.3	4.1	0.4	2.4	0.1	2.4	0.1	2.1	0.1	2.1	0.1	3.0	4.8	1.6	0.3	14.6	1.0
80	12U347_1	4811.6	699.4	7.1	0.8	5.7	0.7	7.2	0.7	3.7	0.6	2.2	0.2	2.2	0.2	2.0	0.1	2.0	0.1	2.1	3.2	1.7	0.3	16.0	1.0
81	12U350_1	3655.8	488.7	7.5	0.8	6.3	0.7	7.7	0.6	4.0	0.6	2.3	0.2	2.3	0.2	2.1	0.1	2.2	0.2	1.7	4.3	1.8	0.3	16.0	1.56
82	12U355_1	3344.1	542.6	6.2	1.4	5.0	1.0	7.2	0.7	3.7	0.7	2.2	0.2	2.2	0.2	2.0	0.2	2.0	0.2	3.4	5.2	1.8	0.3	15.1	0.8
83	12U362_1	3010.1	496.2	6.3	0.8	5.2	0.8	7.2	0.6	3.6	0.6	2.3	0.2	2.3	0.2	1.9	0.2	2.0	0.2	4.3	5.8	1.7	0.3	14.5	1.3
84	12U366_1	612.8	713.7	0.9	0.2	0.6	0.1	3.9	0.4	1.0	0.2	1.2	0.1	1.2	0.1	0.9	0.1	1.1	0.1	37.5	22.4	1.0	0.3	14.4	1.2
85	12U367_1	5597.1	751.7	7.6	1.0	6.3	1.0	7.5	0.4	3.9	0.3	2.3	0.1	2.3	0.1	2.1	0.1	2.1	0.1	2.8	3.7	2.1	0.4	15.7	0.9
86	12U374_1	5881.1	892.5	6.7	0.7	5.6	0.7	7.8	0.4	4.2	0.5	2.4	0.2	2.4	0.1	2.2	0.1	2.2	0.1	4.7	4.6	1.7	0.3	15.4	1.1
87	12U381_6	5035.5	856.5	5.8	1.2	4.7	0.9	7.0	0.5	3.4	0.4	2.1	0.2	2.1	0.2	2.0	0.1	2.0	0.1	1.4	3.1	1.8	0.4	15.3	0.9
88	12U398_1	22.4	103.6	0.3	0.1	0.2	0.1	3.0	0.3	0.6	0.1	0.9	0.1	1.0	0.1	0.6	0.1	0.8	0.1	47.4	38.7	0.7	0.2	17.3	1.2
89	14U420_1	845.5	241.7	3.5	0.6	2.7	0.4	6.0	0.4	2.4	0.3	1.8	0.1	1.8	0.1	1.7	0.1	1.7	0.1	12.9	15.5	1.5	0.2	16.1	1.2
90	14U422_1	2227.7	597.5	3.7	0.5	2.8	0.4	5.7	0.3	2.3	0.2	1.8	0.1	1.8	0.1	1.6	0.1	1.6	0.1	7.9	11.5	1.7	0.3	15.6	0.7
91	14U423_1	2699.5	689.4	4.0	0.3	3.1	0.3	6.2	0.3	2.7	0.3	1.9	0.1	1.9	0.1	1.7	0.1	1.8	0.1	23.8	25.1	1.5	0.2	15.5	0.9
92	14U424_2	4070.4	739.1	5.7	1.0	4.6	0.8	7.3	0.4	3.7	0.4	2.2	0.2	2.2	0.2	2.0	0.1	2.1	0.1	1.4	3.7	1.8	0.3	15.1	0.8
93	14U425_1	1039.1	1047.2	1.0	0.2	0.8	0.2	4.2	0.3	0.8	0.0	1.1	0.0	1.1	0.0	0.9	0.1	1.0	0.1	16.0	15.9	1.2	0.3	14.1	0.8
94	14U426_1	4945.5	570.4	8.7	1.0	7.3	0.9	7.9	0.4	4.4	0.4	2.4	0.1	2.4	0.1	2.3	0.1	2.3	0.1	0.2	0.6	1.6	0.2	15.0	0.7
95	14U426_2	4966.1	665.9	7.8	1.4	6.6	1.1	8.0	1.1	4.4	1.0	2.4	0.3	2.5	0.3	2.1	0.2	2.2	0.2	0.6	1.3	1.8	0.2	14.3	0.9
96	14U447_1	642.1	667.6	1.0	0.2	0.7	0.2	4.1	0.4	1.2	0.2	1.3	0.1	1.3	0.1	1.0	0.1	1.1	0.1	59.3	23.6	1.0	0.2	14.5	1.4
97	14U448_1	1789.9	413.9	4.4	0.6	3.3	0.5	6.1	0.3	2.5	0.2	1.9	0.1	1.9	0.1	1.6	0.1	1.7	0.1	41.0	32.0	1.1	0.2	15.0	1.4
98	14U449_1	205.0	81.9	2.3	0.7	1.7	0.6	6.5	0.8	2.2	0.1	2.0	0.1	2.0	0.1	1.3	0.1	1.4	0.1	5.8	10.9	1.5	0.5	13.9	1.2
99	14U450_1	6918.1	913.7	7.7	0.7	6.2	0.6	7.7	0.4	4.0	0.3	2.4	0.1	2.4	0.1	2.0	0.1	2.1	0.1	8.1	6.8	1.8	0.4	14.8	1.1
100	14U451_1	765.3	159.8	4.6	1.0	3.5	0.8	6.3	0.4	2.8	0.3	2.0	0.1	2.0	0.1	1.7	0.1	1.8	0.1	49.8	29.4	1.1	0.1	14.3	0.7
