# Supplementary material for: Association Study Reveals Novel Genes Related to Yield and Quality of Fruit in Cape Gooseberry (Physalis peruviana L.)
Source: Front Plant Sci. 2018 Mar 20;9:362. doi: 10.3389/fpls.2018.00362 (PMC5869928; doi:10.3389/fpls.2018.00362)
Supplement: Supplementary file 3 [file Table3.XLSX]

## Sheet: Hoja1
Table S3. Pearson correlation coefficients between the 18 yield, fruit size, shape and quality traits analyzed.
Traits	FWP	NF	FWI	FWII	CF	SST	FIR	FP	FA	WMH	MW	HMW	MH	FSI	FSII	DI	OBO	OVO
FWP		0 .75	0 .59	0 .58	-0 .52	0 .16	0 .54	0 .49	0 .52	0 .51	0 .5	0 .56	0 .55	0 .23	0 .35	-0 .47	-0 .45	0 .52
NF	< 0.0001		0	0	-0 .21	0 .06	0 .24	-0 .09	-0 .05	-0 .08	-0 .09	0 .01	0.00	0 .26	0 .19	0 .03	0 .07	0.00
FWI	< 0.0001	0 .98		1	-0 .59	0 .03	0 .54	0 .9	0 .94	0 .93	0 .92	0 .9	0 .9	0 .11	0 .35	-0 .73	-0 .71	0 .77
FWII	< 0.0001	0 .99	< 0 .0001		-0 .6	0	0 .54	0 .9	0 .94	0 .93	0 .92	0 .9	0 .91	0 .11	0 .35	-0 .72	-0 .7	0 .77
CF	< 0.0001	0 .03	< 0 .0001	< 0 .0001		-0 .05	-0 .7	-0 .64	-0 .59	-0 .6	-0 .6	-0 .68	-0 .66	-0 .33	-0 .55	0 .70	0 .7	-0 .71
SST	0.1	0 .57	0 .77	0 .98	0 .65		0 .06	-0 .04	-0 .03	-0 .04	-0 .04	0.00	0.00	0 .05	0 .05	-0 .06	-0 .04	0 .09
FIR	< 0.0001	0 .02	< 0 .0001	< 0 .0001	< 0 .0001	0 .56		0 .6	0 .57	0 .57	0 .57	0 .66	0 .65	0 .36	0 .55	-0 .69	-0 .67	0 .67
FP	< 0.0001	0 .4	< 0 .0001	< 0 .0001	< 0 .0001	0 .69	< 0 .0001		0 .97	0 .97	0 .98	0 .96	0 .96	0 .13	0 .42	-0 .82	-0 .82	0 .85
FA	< 0.0001	0 .65	< 0 .0001	< 0 .0001	< 0 .0001	0 .76	< 0 .0001	< 0 .0001		0 .98	0 .98	0 .95	0 .96	0 .11	0 .36	-0 .76	-0 .75	0 .82
WMH	< 0.0001	0 .45	< 0 .0001	< 0 .0001	< 0 .0001	0 .68	< 0 .0001	< 0 .0001	< 0 .0001		1	0 .94	0 .94	0 .01	0 .3	-0 .8	-0 .8	0 .84
MW	< 0.0001	0 .4	< 0 .0001	< 0 .0001	< 0 .0001	0 .69	< 0 .0001	< 0 .0001	< 0 .0001	< 0 .0001		0 .94	0 .94	0 .01	0 .3	-0 .8	-0 .8	0 .84
HMW	< 0.0001	0 .95	< 0 .0001	< 0 .0001	< 0 .0001	0 .99	< 0 .0001	< 0 .0001	< 0 .0001	< 0 .0001	< 0 .0001		1	0 .35	0 .61	-0 .88	-0 .86	0 .88
MH	< 0.0001	1	< 0 .0001	< 0 .0001	< 0 .0001	0 .96	< 0 .0001	< 0 .0001	< 0 .0001	< 0 .0001	< 0 .0001	< 0 .0001		0 .34	0 .59	-0 .86	-0 .84	0 .86
FSI	0.02	0 .01	0 .28	0 .26	0	0 .6	0	0 .18	0 .28	0 .89	0 .93	0	0		0 .93	-0 .34	-0 .29	0 .23
FSII	0	0 .06	0	0	< 0 .0001	0 .62	< 0 .0001	< 0 .0001	0	0	0	< 0 .0001	< 0 .0001	< 0 .0001		-0 .65	-0 .61	0 .53
DI	< 0.0001	0 .75	< 0 .0001	< 0 .0001	< 0 .0001	0 .54	< 0 .0001	< 0 .0001	< 0 .0001	< 0 .0001	< 0 .0001	< 0 .0001	< 0 .0001	0	< 0 .0001		0 .99	-0 .89
OBO	< 0.0001	0 .49	< 0 .0001	< 0 .0001	< 0 .0001	0 .66	< 0 .0001	< 0 .0001	< 0 .0001	< 0 .0001	< 0 .0001	< 0 .0001	< 0 .0001	0	< 0 .0001	< 0 .0001		-0 .88
OVO	< 0.0001	0 .99	< 0 .0001	< 0 .0001	< 0 .0001	0 .4	< 0 .0001	< 0 .0001	< 0 .0001	< 0 .0001	< 0 .0001	< 0 .0001	< 0 .0001	0 .02	< 0 .0001	< 0 .0001	< 0 .0001
